# Supplementary material for: Inter-genomic DNA Exchanges and Homeologous Gene Silencing Shaped the Nascent Allopolyploid Coffee Genome (Coffea arabica L.)
Source: G3 (Bethesda). 2016 Jul 19;6(9):2937–48. doi: 10.1534/g3.116.030858 (PMC5015950; doi:10.1534/g3.116.030858)
Supplement: Supplemental Material [file supp_g3.116.030858_TableS1.xlsx]

## Sheet: Sheet1
Accession	AR41	Caturra
Number of raw reads	122,819,533	163,510,997
Number of nucleotides (Gb)	24.6	32.7
Arabica genome coveragea (x)	18.9	25.1
Number of paired-end reads after quality filtering	106,705,717	159,865,947
Number of mapped reads (% filtered reads)	98,062,554 (91.9%)	151,073,320 (94.5%)
Average depth coverage relative to the reference canephora genome (x)	36.2	51.3
a Assuming a genome size of 1,300 Mb for C. arabica
