# Supplementary material for: Inter-genomic DNA Exchanges and Homeologous Gene Silencing Shaped the Nascent Allopolyploid Coffee Genome (Coffea arabica L.)
Source: G3 (Bethesda). 2016 Jul 19;6(9):2937–48. doi: 10.1534/g3.116.030858 (PMC5015950; doi:10.1534/g3.116.030858)
Supplement: Supplemental Material [file supp_g3.116.030858_TableS2.xlsx]

## Sheet: Sheet1
Windows no.	Chromosome	N° of considered positions	SNP density (%)	Prop.test (Adjusted P value)	Region exhibiting HSD (Code)
1	chr1	4212	0.902184	2.68416e-06
2	chr1	9889	1.05167	1.18661e-13
3	chr1	10000	0.63	5.34071e-32
4	chr1	9199	3.27209	1
5	chr1	5632	7.20881	1
6	chr1	0	0
7	chr1	358	2.51397
8	chr1	9158	3.17755	1
9	chr1	9994	1.64098	1
10	chr1	9996	1.10044	2.81377e-12
11	chr1	9622	1.78757	1
12	chr1	8410	2.62782	1
13	chr1	8611	3.12391	1
14	chr1	9653	3.05604	1
15	chr1	9320	2.38197	1
16	chr1	8286	1.19479	2.25886e-07
17	chr1	9991	1.36123	1.88191e-05
18	chr1	9694	2.68207	1
19	chr1	9259	2.23566	1
20	chr1	9961	2.16846	1
21	chr1	6569	2.37479	1
22	chr1	9999	1.80018	1
23	chr1	9953	1.68793	1
24	chr1	6786	1.59151	1
25	chr1	10000	0.72	2.63895e-27
26	chr1	9916	2.1077	1
27	chr1	9606	2.43598	1
28	chr1	8312	3.11598	1
29	chr1	9988	3.48418	1
30	chr1	9845	3.25038	1
31	chr1	8246	3.79578	1
32	chr1	9282	1.45443	0.0043622
33	chr1	9065	1.77606	1
34	chr1	10000	3	1
35	chr1	9958	2.03856	1
36	chr1	9663	1.64545	1
37	chr1	9693	1.73321	1
38	chr1	8180	3.00733	1
39	chr1	6746	3.29084	1
40	chr1	8404	4.03379	1
41	chr1	5646	3.11725	1
42	chr1	3218	3.41827	1
43	chr1	2021	0.643246	0.000957296
44	chr1	95	0
45	chr1	2523	0.59453	3.46832e-06
46	chr1	0	0
47	chr1	0	0
48	chr1	0	0
49	chr1	0	0
50	chr1	0	0
51	chr1	0	0
52	chr1	0	0
53	chr1	0	0
54	chr1	0	0
55	chr1	0	0
56	chr1	2834	1.02329	0.0660807
57	chr1	2891	1.93705	1
58	chr1	683	8.19912
59	chr1	4846	1.36195	0.538254
60	chr1	4840	1.21901	0.0112969
61	chr1	3973	1.03197	0.000727332
62	chr1	4718	1.3777	1
63	chr1	2208	0.951087	0.250932
64	chr1	2758	2.21175	1
65	chr1	3675	2.5034	1
66	chr1	1229	2.27828
67	chr1	634	2.05047
68	chr1	3409	3.19742	1
69	chr1	5588	4.02649	1
70	chr1	2688	1.19048	1
71	chr1	3511	0.996867	0.00181963
72	chr1	2513	0.477517	5.79448e-08
73	chr1	4400	1.81818	1
74	chr1	2751	2.03562	1
75	chr1	275	2.18182
76	chr1	3423	0.964067	0.00105294
77	chr1	3132	1.43678	1
78	chr1	1591	1.57134
79	chr1	2162	0.693802	0.0011443
80	chr1	3052	1.50721	1
81	chr1	4554	2.37154	1
82	chr1	2771	1.15482	1
83	chr1	952	1.89076
84	chr1	1901	0.736454
85	chr1	261	0.383142
86	chr1	0	0
87	chr1	0	0
88	chr1	0	0
89	chr1	0	0
90	chr1	0	0
91	chr1	0	0
92	chr1	0	0
93	chr1	2252	2.6643	1
94	chr1	2147	0.512343	7.85159e-06
95	chr1	5763	2.13431	1
96	chr1	2011	0.546992	8.11251e-05
97	chr1	3035	1.12026	0.254881
98	chr1	5427	2.61655	1
99	chr1	2044	0.831703	0.0578243
100	chr1	2732	0.951684	0.0201602
101	chr1	4227	2.43672	1
102	chr1	0	0
103	chr1	0	0
104	chr1	0	0
105	chr1	0	0
106	chr1	0	0
107	chr1	0	0
108	chr1	0	0
109	chr1	0	0
110	chr1	2249	1.06714	1
111	chr1	9887	1.82057	1
112	chr1	6483	3.13127	1
113	chr1	9996	2.491	1
114	chr1	4337	3.32027	1
115	chr1	6173	3.23992	1
116	chr1	9260	3.15335	1
117	chr1	9604	2.39484	1
118	chr1	9992	3.43275	1
119	chr1	9675	1.66408	1
120	chr1	9153	1.75899	1
121	chr1	3708	3.0205	1
122	chr1	9450	4.2328	1
123	chr1	8257	1.02943	1.65418e-11
124	chr1	7108	1.04108	3.37554e-09
125	chr1	6183	4.44768	1
126	chr1	7893	2.8633	1
127	chr1	9761	3.07346	1
128	chr1	9655	2.87934	1
129	chr1	9740	2.76181	1
130	chr1	9846	2.7727	1
131	chr1	9998	1.17023	3.24287e-10
132	chr1	9773	2.50691	1
133	chr1	9991	3.04274	1
134	chr1	5117	1.81747	1
135	chr1	9073	3.04199	1
136	chr1	5991	1.01819	9.99341e-08
137	chr1	6290	0.476948	7.73813e-25
138	chr1	5194	0.404313	1.29526e-22
139	chr1	7572	3.48653	1
140	chr1	8755	1.73615	1
141	chr1	9542	1.1528	4.37117e-10
142	chr1	3587	0.223028	3.89285e-20
143	chr1	4076	0.245339	1.85299e-22
144	chr1	7226	0.553557	1.81173e-25
145	chr1	0	0
146	chr1	0	0
147	chr1	0	0
148	chr1	0	0
149	chr1	0	0
150	chr1	2706	0.517369	3.93816e-08
151	chr1	517	0.773694
152	chr1	0	0
153	chr1	2909	2.50945	1
154	chr1	6565	1.90404	1
155	chr1	9902	2.24197	1
156	chr1	8064	2.72817	1
157	chr1	8723	1.54763	0.279084
158	chr1	9992	2.44195	1
159	chr1	9177	1.84156	1
160	chr1	9983	2.07352	1
161	chr1	9918	3.26679	1
162	chr1	9630	2.88681	1
163	chr1	7929	2.57283	1
164	chr1	9387	2.95089	1
165	chr1	9683	2.58184	1
166	chr1	9883	3.08611	1
167	chr1	9076	3.95549	1
168	chr1	9710	2.64676	1
169	chr1	6032	1.47546	1
170	chr1	9999	1.57016	0.14135
171	chr1	9742	1.67317	1
172	chr1	2683	1.00634	0.0869217
173	chr1	2022	0.346192	1.1198e-07
174	chr1	4099	2.12247	1
175	chr1	5063	4.79953	1
176	chr1	3621	2.84452	1
177	chr1	8188	2.08842	1
178	chr1	6331	2.92213	1
179	chr1	7011	2.42476	1
180	chr1	9615	1.73687	1
181	chr1	7098	2.73316	1
182	chr1	9884	3.29826	1
183	chr1	8100	4.66667	1
184	chr1	6879	3.12545	1
185	chr1	4427	3.81748	1
186	chr1	4813	2.36859	1
187	chr1	1307	6.27391
188	chr1	8856	1.75023	1
189	chr1	8462	5.43607	1
190	chr1	9104	5.75571	1
191	chr1	8945	5.93628	1
192	chr1	3848	3.69023	1
193	chr1	2561	2.69426	1
194	chr1	737	1.35685
195	chr1	5215	2.58869	1
196	chr1	4364	2.49771	1
197	chr1	7471	1.99438	1
198	chr1	5515	1.57752	1
199	chr1	5392	1.44659	1
200	chr1	7345	2.76378	1
201	chr1	6911	2.08363	1
202	chr1	9370	2.41195	1
203	chr1	4415	2.06116	1
204	chr1	7005	3.76874	1
205	chr1	8475	1.81711	1
206	chr1	8235	2.85367	1
207	chr1	9197	3.26193	1
208	chr1	9683	2.73676	1
209	chr1	9616	1.83028	1
210	chr1	9454	1.57605	0.313818
211	chr1	8912	1.95242	1
212	chr1	9665	3.47646	1
213	chr1	8692	3.07179	1
214	chr1	244	0.819672
215	chr1	926	0.323974
216	chr1	9588	1.47059	0.00528671
217	chr1	9977	0.601383	1.60803e-33
218	chr1	9520	3.58193	1
219	chr1	8776	2.18778	1
220	chr1	9674	2.31548	1
221	chr1	2893	3.00726	1
222	chr1	8685	1.28958	9.29717e-06
223	chr1	6698	1.06002	4.54183e-08
224	chr1	7546	3.14074	1
225	chr1	9944	3.46943	1
226	chr1	9360	4.56197	1
227	chr1	9822	4.57137	1
228	chr1	4889	4.11127	1
229	chr1	0	0
230	chr1	1503	1.86294
231	chr1	8659	2.84097	1
232	chr1	8080	5.12376	1
233	chr1	9187	3.46141	1
234	chr1	9413	3.62265	1
235	chr1	8494	4.28538	1
236	chr1	9225	4.02168	1
237	chr1	8422	3.65709	1
238	chr1	7121	4.11459	1
239	chr1	9020	2.91574	1
240	chr1	9989	4.15457	1
241	chr1	9991	2.7825	1
242	chr1	8928	2.99059	1
243	chr1	9514	2.1337	1
244	chr1	9944	1.97104	1
245	chr1	9955	3.21447	1
246	chr1	9358	2.8318	1
247	chr1	7370	1.85889	1
248	chr1	6255	2.82974	1
249	chr1	5292	3.51474	1
250	chr1	8527	2.15785	1
251	chr1	4007	2.34589	1
252	chr1	9451	1.8834	1
253	chr1	5948	1.16005	5.46748e-05
254	chr1	4367	1.16785	0.0102532
255	chr1	7382	1.59848	1
256	chr1	1998	1.4014
257	chr1	4767	1.13279	0.000952873
258	chr1	8865	1.09419	1.02804e-10
259	chr1	9591	4.99427	1
260	chr1	9998	2.92058	1
261	chr1	9905	2.85714	1
262	chr1	9999	1.28013	2.5074e-07
263	chr1	5799	1.18986	0.000269286
264	chr1	3059	0.653808	3.38948e-07
265	chr1	4234	2.05479	1
266	chr1	482	0.414938
267	chr1	3837	0.521241	8.37625e-13
268	chr1	3220	0.341615	2.43664e-14
269	chr1	3361	1.27938	1
270	chr1	522	1.14943
271	chr1	7907	3.54117	1
272	chr1	3269	1.83542	1
273	chr1	6839	1.4622	0.24585
274	chr1	3298	1.33414	1
275	chr1	0	0
276	chr1	0	0
277	chr1	0	0
278	chr1	0	0
279	chr1	0	0
280	chr1	0	0
281	chr1	0	0
282	chr1	8546	3.22958	1
283	chr1	6570	1.17199	1.2892e-05
284	chr1	6321	0.965037	1.61393e-09
285	chr1	0	0
286	chr1	0	0
287	chr1	0	0
288	chr1	0	0
289	chr1	0	0
290	chr1	2659	1.12824	1
291	chr1	3441	0.755594	9.65279e-07
292	chr1	2691	2.97287	1
293	chr1	6593	2.16897	1
294	chr1	2974	0.874243	0.000786727
295	chr1	2495	0.801603	0.00184161
296	chr1	5362	2.77881	1
297	chr1	4175	2.46707	1
298	chr1	6230	1.7496	1
299	chr1	2492	0.922953	0.0342069
300	chr1	2771	1.19091	1
301	chr1	0	0
302	chr1	0	0
303	chr1	2465	2.06897	1
304	chr1	3235	2.96754	1
305	chr1	2572	1.08865	0.721409
306	chr1	2308	1.86308	1
307	chr1	1634	0.183599
308	chr1	2354	1.69924	1
309	chr1	4723	0.698708	9.22516e-12
310	chr1	7056	1.8424	1
311	chr1	2750	1.27273	1
312	chr1	478	0
313	chr1	996	0
314	chr1	1662	1.02286
315	chr1	1025	0.195122
316	chr1	3023	1.09163	0.143046
317	chr1	899	1.22358
318	chr1	3495	0.829757	9.9972e-06
319	chr1	5031	1.21248	0.00540291
320	chr1	2996	1.06809	0.0938585
321	chr1	2054	2.48296	1
322	chr1	100	0
323	chr1	0	0
324	chr1	0	0
325	chr1	0	0
326	chr1	0	0
327	chr1	0	0
328	chr1	429	4.1958
329	chr1	2309	1.60243	1
330	chr1	6334	1.4209	0.165258
331	chr1	7758	1.98505	1
332	chr1	2769	1.22788	1
333	chr1	9028	0.487373	2.26193e-36
334	chr1	9948	3.05589	1
335	chr1	9948	1.83957	1
336	chr1	9311	3.15756	1
337	chr1	9544	2.39941	1
338	chr1	3497	2.23048	1
339	chr1	6649	1.50399	1
340	chr1	9741	2.42275	1
341	chr1	8649	2.75176	1
342	chr1	9175	1.73297	1
343	chr1	8552	2.75959	1
344	chr1	2725	0.807339	0.000515405
345	chr1	5378	1.05987	7.32038e-06
346	chr1	0	0
347	chr1	0	0
348	chr1	404	0
349	chr1	9496	2.64322	1
350	chr1	9569	1.99603	1
351	chr1	9932	2.20499	1
352	chr1	9209	2.53013	1
353	chr1	9242	4.81498	1
354	chr1	9384	3.62319	1
355	chr1	6086	1.36379	0.0472756
356	chr1	9812	0.733795	4.50351e-26
357	chr1	9508	2.31384	1
358	chr1	9754	1.68136	1
359	chr1	9935	0.654253	1.83312e-30
360	chr1	6112	4.31937	1
361	chr1	0	0
362	chr1	2915	0.137221	2.11126e-18
363	chr1	8442	1.52807	0.207362
364	chr1	3589	1.61605	1
365	chr1	9961	2.66038	1
366	chr1	9740	2.71047	1
367	chr1	6909	3.53163	1
368	chr1	799	0.375469
369	chr1	3423	2.19106	1
370	chr1	5660	2.29682	1
371	chr1	9278	3.43824	1
372	chr1	5933	2.51138	1
373	chr1	4465	2.93393	1
374	chr1	2291	2.1388	1
375	chr1	8781	3.97449	1
376	chr1	3423	2.57084	1
377	chr1	9161	2.51064	1
378	chr1	2352	1.40306	1
379	chr1	0	0
380	chr1	0	0
381	chr1	0	0
382	chr1	0	0
383	chr1	0	0
384	chr1	0	0
385	chr1	0	0
386	chr1	1365	0.14652
387	chr1	2306	1.34432	1
388	chr1	3059	1.53645	1
389	chr1	8344	1.9535	1
390	chr1	9973	1.30352	9.68242e-07
391	chr1	3532	0.481314	1.93495e-12
392	chr1	9667	1.13789	1.1155e-10
393	chr1	9922	2.80185	1
394	chr1	9932	2.9702	1
395	chr1	9887	3.45909	1
396	chr1	9405	3.16853	1
397	chr1	6304	2.20495	1
398	chr1	6010	1.54742	1
399	chr1	5045	1.60555	1
400	chr1	0	0
401	chr1	0	0
402	chr1	0	0
403	chr1	0	0
404	chr1	0	0
405	chr1	0	0
406	chr1	0	0
407	chr1	0	0
408	chr1	0	0
409	chr1	0	0
410	chr1	694	2.30548
411	chr1	2089	0.909526	0.207333
412	chr1	3164	0.600506	1.74281e-08
413	chr1	768	0.260417
414	chr1	1624	0.431034
415	chr1	1271	0.944138
416	chr1	3896	1.23203	0.219226
417	chr1	2881	0.520653	8.23564e-09
418	chr1	5438	0.974623	1.46566e-07
419	chr1	4933	2.75694	1
420	chr1	2036	1.27701	1
421	chr1	1519	3.35747
422	chr1	3192	0.657895	1.39611e-07
423	chr1	9254	1.51286	0.0431401
424	chr1	9762	0.983405	9.99761e-16
425	chr1	3480	5.25862	1
426	chr1	1816	2.80837
427	chr1	1044	0.766284
428	chr1	5583	1.00304	2.79513e-07
429	chr1	3987	1.30424	0.905072
430	chr1	652	2.14724
431	chr1	0	0
432	chr1	0	0
433	chr1	0	0
434	chr1	2598	0.846805	0.00314552
435	chr1	3369	1.48412	1
436	chr1	3970	0.428212	7.76369e-16
437	chr1	1542	0.907912
438	chr1	0	0
439	chr1	1388	2.23343
440	chr1	1491	0.938967
441	chr1	4261	1.22037	0.0594983
442	chr1	7483	3.15382	1
443	chr1	9325	1.53351	0.0832595
444	chr1	9432	2.04623	1
445	chr1	9509	1.91398	1
446	chr1	9395	3.11868	1
447	chr1	9883	3.46049	1
448	chr1	6491	3.60499	1
449	chr1	9821	2.30119	1
450	chr1	8897	3.3944	1
451	chr1	9970	3.64092	1
452	chr1	9705	3.80216	1
453	chr1	9494	1.67474	1
454	chr1	8446	1.59839	1
455	chr1	9054	1.91076	1
456	chr1	9626	3.33472	1
457	chr1	9575	3.82245	1
458	chr1	9999	4.51045	1
459	chr1	9841	3.36348	1
460	chr1	9997	2.11063	1
461	chr1	9986	2.19307	1
462	chr1	9998	2.13043	1
463	chr1	8666	2.25017	1
464	chr1	8429	3.71337	1
465	chr1	9927	3.16309	1
466	chr1	2287	2.01137	1
467	chr1	0	0
468	chr1	0	0
469	chr1	0	0
470	chr1	134	0
471	chr1	6592	2.15413	1
472	chr1	4448	4.60881	1
473	chr1	8855	2.47318	1
474	chr1	9451	2.06327	1
475	chr1	9450	3.85185	1
476	chr1	7101	2.901	1
477	chr1	5926	2.95309	1
478	chr1	9442	3.18788	1
479	chr1	8458	1.85623	1
480	chr1	9895	3.53714	1
481	chr1	9981	2.34445	1
482	chr1	8354	2.87288	1
483	chr1	9841	4.45077	1
484	chr1	9740	3.32649	1
485	chr1	8340	2.1223	1
486	chr1	4967	3.1206	1
487	chr1	9205	3.63933	1
488	chr1	6772	2.93857	1
489	chr1	1571	0.954806
490	chr1	4110	2.3601	1
491	chr1	5803	2.61933	1
492	chr1	6666	1.56016	1
493	chr1	4247	0.965387	2.37068e-05
494	chr1	615	1.13821
495	chr1	0	0
496	chr1	0	0
497	chr1	0	0
498	chr1	0	0
499	chr1	0	0
500	chr1	2237	0.98346	0.402967
501	chr1	4224	6.48674	1
502	chr1	2210	2.53394	1
503	chr1	2242	4.28189	1
504	chr1	2688	1.37649	1
505	chr1	2924	1.06019	0.104239
506	chr1	2036	0.736739	0.00793783
507	chr1	3118	5.61257	1
508	chr1	4195	2.52682	1
509	chr1	7731	2.78101	1
510	chr1	9142	4.7145	1
511	chr1	8907	2.02088	1
512	chr1	9660	1.62526	1
513	chr1	9212	3.02866	1
514	chr1	9936	2.99919	1
515	chr1	5964	1.8444	1
516	chr1	0	0
517	chr1	0	0
518	chr1	0	0
519	chr1	0	0
520	chr1	107	0
521	chr1	3400	3.02941	1
522	chr1	6419	2.57049	1
523	chr1	9380	2.08955	1
524	chr1	9976	2.01484	1
525	chr1	9893	3.77034	1
526	chr1	9855	1.74531	1
527	chr1	8471	3.03388	1
528	chr1	8225	2.89362	1
529	chr1	9666	0.95179	1.17039e-16
530	chr1	9842	3.50539	1
531	chr1	8737	7.19927	1
532	chr1	9785	2.88196	1
533	chr1	3552	2.39302	1
534	chr1	6296	1.66773	1
535	chr1	10000	1.53	0.0317234
536	chr1	7144	3.82139	1
537	chr1	9014	5.68005	1
538	chr1	9666	3.42437	1
539	chr1	9764	2.61163	1
540	chr1	8793	3.21847	1
541	chr1	9807	3.36494	1
542	chr1	4974	1.86972	1
543	chr1	7708	4.411	1
544	chr1	9895	1.67761	1
545	chr1	9560	1.58996	0.446738
546	chr1	8405	0.761452	8.62991e-21
547	chr1	5122	1.87427	1
548	chr1	6877	0.552567	3.94945e-24
549	chr1	9996	0.820328	1.23299e-22
550	chr1	7602	1.24967	2.10545e-05
551	chr1	9751	0.779407	8.57157e-24
552	chr1	9324	1.17975	4.52476e-09
553	chr1	96	2.08333
554	chr1	0	0
555	chr1	0	0
556	chr1	4048	0.41996	1.88543e-16
557	chr1	7683	1.37967	0.00365648
558	chr1	8605	3.81174	1
559	chr1	9927	0.82603	3.26871e-22
560	chr1	9646	0.435414	1.65619e-42
561	chr1	9996	3.06122	1
562	chr1	7933	2.78583	1
563	chr1	2807	0.534378	2.93061e-08
564	chr1	0	0
565	chr1	0	0
566	chr1	0	0
567	chr1	1315	0.152091
568	chr1	6447	0.682488	9.78919e-18
569	chr1	9765	1.89452	1
570	chr1	9773	2.36365	1
571	chr1	8985	3.31664	1
572	chr1	9649	2.13494	1
573	chr1	9280	1.98276	1
574	chr1	8667	2.60759	1
575	chr1	9648	1.64801	1
576	chr1	9953	0.733447	1.6548e-26
577	chr1	7392	0.94697	3.74889e-12
578	chr1	9838	0.76235	8.23601e-25
579	chr1	9587	3.5569	1
580	chr1	7791	1.60442	1
581	chr1	9063	2.29505	1
582	chr1	4715	3.30859	1
583	chr1	1005	3.78109
584	chr1	9417	2.44239	1
585	chr1	8170	2.0563	1
586	chr1	5840	0.616438	7.59122e-18
587	chr1	4828	0.124275	1.73035e-33
588	chr1	7207	2.06743	1
589	chr1	8456	4.35194	1
590	chr1	8593	5.13208	1
591	chr1	6333	6.04769	1
592	chr1	209	0.478469
593	chr1	0	0
594	chr1	0	0
595	chr1	0	0
596	chr1	0	0
597	chr1	0	0
598	chr1	0	0
599	chr1	2722	5.21675	1
600	chr1	4872	4.16667	1
601	chr1	5298	2.37826	1
602	chr1	5000	1.66	1
603	chr1	9576	3.22682	1
604	chr1	8645	1.631	1
605	chr1	6249	1.61626	1
606	chr1	1995	0.501253
607	chr1	7872	1.72764	1
608	chr1	5478	1.42388	0.778487
609	chr1	0	0
610	chr1	0	0
611	chr1	2565	1.1306	1
612	chr1	3976	1.63481	1
613	chr1	0	0
614	chr1	0	0
615	chr1	2111	1.08953	1
616	chr1	9545	1.90676	1
617	chr1	9539	3.30223	1
618	chr1	7949	3.4973	1
619	chr1	9120	2.10526	1
620	chr1	9328	2.77659	1
621	chr1	7198	6.02945	1
622	chr1	8959	4.18574	1
623	chr1	9624	2.27556	1
624	chr1	9608	3.61157	1
625	chr1	2600	2.88462	1
626	chr1	9649	2.42512	1
627	chr1	3537	3.16653	1
628	chr1	4265	2.01641	1
629	chr1	7185	4.39805	1
630	chr1	4276	0.350795	8.33534e-20
631	chr1	4841	1.03284	2.14634e-05
632	chr1	5024	1.93073	1
633	chr1	4956	3.79338	1
634	chr1	0	0
635	chr1	0	0
636	chr1	3897	3.25892	1
637	chr1	4603	2.95459	1
638	chr1	2232	4.30108	1
639	chr1	4768	1.69883	1
640	chr1	7643	1.53081	0.615287
641	chr1	4482	1.76261	1
642	chr1	8122	1.94533	1
643	chr1	9156	4.27042	1
644	chr1	8768	2.83987	1
645	chr1	8390	2.34803	1
646	chr1	9999	0.740074	2.52672e-26
647	chr1	9118	1.89735	1
648	chr1	7696	2.06601	1
649	chr1	8821	2.17662	1
650	chr1	4233	4.55941	1
651	chr1	1875	1.44
652	chr1	3362	2.61749	1
653	chr1	0	0
654	chr1	0	0
655	chr1	0	0
656	chr1	0	0
657	chr1	0	0
658	chr1	0	0
659	chr1	4843	2.27132	1
660	chr1	3192	1.94236	1
661	chr1	3208	1.24688	1
662	chr1	3227	2.26216	1
663	chr1	3534	1.52801	1
664	chr1	716	1.81564
665	chr1	2791	1.28986	1
666	chr1	3888	1.64609	1
667	chr1	9164	2.68442	1
668	chr1	6850	2.83212	1
669	chr1	5350	3.04673	1
670	chr1	8815	1.21384	1.38063e-07
671	chr1	4136	2.56286	1
672	chr1	7274	2.50206	1
673	chr1	5167	1.25798	0.0151287
674	chr1	9672	1.83002	1
675	chr1	7411	2.02402	1
676	chr1	7164	4.50865	1
677	chr1	6402	4.10809	1
678	chr1	8416	5.16873	1
679	chr1	7954	2.95449	1
680	chr1	6417	3.0388	1
681	chr1	9143	4.53899	1
682	chr1	9752	1.97908	1
683	chr1	9362	2.78787	1
684	chr1	4085	1.71359	1
685	chr1	9334	1.79987	1
686	chr1	6436	0.264139	3.18605e-36
687	chr1	6298	1.06383	2.53542e-07
688	chr1	9020	1.21951	1.06642e-07
689	chr1	4205	1.42687	1
690	chr1	2362	2.15919	1
691	chr1	3574	2.01455	1
692	chr1	9676	2.82141	1
693	chr1	10000	5.14	1
694	chr1	9999	1.9802	1
695	chr1	8730	0.343643	2.92551e-44
696	chr1	9300	2.47312	1
697	chr1	6627	4.16478	1
698	chr1	9364	3.84451	1
699	chr1	10000	3.31	1
700	chr1	6654	1.54794	1
701	chr1	9525	2.46719	1
702	chr1	8556	6.48668	1
703	chr1	9862	2.05841	1
704	chr1	3956	2.62892	1
705	chr1	5774	2.87496	1
706	chr1	2767	1.19263	1
707	chr1	1601	0.562149
708	chr1	5752	0.973574	3.35629e-08
709	chr1	4730	3.10782	1
710	chr1	3062	2.18811	1
711	chr1	3267	1.65289	1
712	chr1	0	0
713	chr1	0	0
714	chr1	0	0
715	chr1	0	0
716	chr1	0	0
717	chr1	0	0
718	chr1	1305	1.37931
719	chr1	8258	1.93752	1
720	chr1	9413	1.46606	0.00571078
721	chr1	1798	1.44605
722	chr1	0	0
723	chr1	0	0
724	chr1	0	0
725	chr1	0	0
726	chr1	635	0.944882
727	chr1	9851	2.72054	1
728	chr1	9646	2.80945	1
729	chr1	9393	2.05472	1
730	chr1	9849	2.50787	1
731	chr1	4434	2.70636	1
732	chr1	8898	4.23691	1
733	chr1	9904	4.41236	1
734	chr1	7734	3.81433	1
735	chr1	9149	4.95136	1
736	chr1	6827	2.94419	1
737	chr1	9576	3.47744	1
738	chr1	9855	2.36428	1
739	chr1	9998	1.31026	1.31732e-06
740	chr1	10000	1.25	4.44718e-08
741	chr1	10000	1.62	0.783171
742	chr1	9786	1.57368	0.201992
743	chr1	9200	3.58696	1
744	chr1	9900	4.65657	1
745	chr1	8255	2.59237	1
746	chr1	9853	2.36476	1
747	chr1	7323	1.55674	1
748	chr1	9061	1.56716	0.359008
749	chr1	8638	1.41236	0.00230329
750	chr1	7034	3.85272	1
751	chr1	1504	3.32447
752	chr1	9610	7.82518	1
753	chr1	9658	1.68772	1
754	chr1	9120	1.74342	1
755	chr1	8085	1.00186	5.68105e-12
756	chr1	7582	3.16539	1
757	chr1	4119	4.41855	1
758	chr1	7998	4.27607	1
759	chr1	9824	2.24959	1
760	chr1	2360	2.24576	1
761	chr1	3328	1.11178	0.075092
762	chr1	4105	3.19123	1
763	chr1	2439	1.02501	0.36392
764	chr1	1567	3.06318
765	chr1	0	0
766	chr1	0	0
767	chr1	0	0
768	chr1	0	0
769	chr1	0	0
770	chr1	0	0
771	chr1	0	0
772	chr1	0	0
773	chr1	0	0
774	chr1	4283	0.583703	4.81049e-13
775	chr1	7137	1.63934	1
776	chr1	6302	5.53792	1
777	chr1	6200	7.66129	1
778	chr1	9013	3.27305	1
779	chr1	8215	3.11625	1
780	chr1	7806	3.5998	1
781	chr1	6714	2.78522	1
782	chr1	2634	2.16401	1
783	chr1	4611	1.40967	1
784	chr1	5635	1.13576	5.84123e-05
785	chr1	5528	1.35673	0.117966
786	chr1	5834	1.9712	1
787	chr1	2228	1.16697	1
788	chr1	4567	1.99256	1
789	chr1	6451	3.64285	1
790	chr1	3903	6.68716	1
791	chr1	2067	1.403	1
792	chr1	2100	0.380952	1.5385e-07
793	chr1	2151	1.16225	1
794	chr1	6199	3.40377	1
795	chr1	7210	2.31623	1
796	chr1	4955	2.4218	1
797	chr1	3953	3.61751	1
798	chr1	6625	3.41132	1
799	chr1	3577	1.42578	1
800	chr1	6165	2.87105	1
801	chr1	5085	2.0059	1
802	chr1	5065	3.23791	1
803	chr1	5008	1.91693	1
804	chr1	3770	4.98674	1
805	chr1	5193	5.9118	1
806	chr1	0	0
807	chr1	0	0
808	chr1	436	1.37615
809	chr1	4421	1.51549	1
810	chr1	5723	3.11026	1
811	chr1	3055	3.07692	1
812	chr1	2878	1.63308	1
813	chr1	3536	4.44005	1
814	chr1	6470	2.53478	1
815	chr1	5840	2.34589	1
816	chr1	0	0
817	chr1	3238	1.69858	1
818	chr1	0	0
819	chr1	0	0
820	chr1	0	0
821	chr1	4736	1.92145	1
822	chr1	4510	1.84035	1
823	chr1	7783	1.59322	1
824	chr1	6188	2.06852	1
825	chr1	3822	1.62219	1
826	chr1	4686	2.56082	1
827	chr1	6370	3.64207	1
828	chr1	740	0
829	chr1	3221	2.91835	1
830	chr1	5154	1.66861	1
831	chr1	7328	2.52456	1
832	chr1	9969	3.23001	1
833	chr1	9509	4.16448	1
834	chr1	9765	2.62161	1
835	chr1	9985	1.43215	0.000550068
836	chr1	9830	3.37742	1
837	chr1	9995	2.44122	1
838	chr1	9145	2.12138	1
839	chr1	9907	2.97769	1
840	chr1	9988	2.19263	1
841	chr1	9999	1.29013	4.37902e-07
842	chr1	9997	1.70051	1
843	chr1	9481	2.19386	1
844	chr1	9118	0.658039	1.58963e-27
845	chr1	7696	0.428794	1.1793e-33
846	chr1	3522	0.113572	5.75498e-24
847	chr1	0	0
848	chr1	0	0
849	chr1	0	0
850	chr1	0	0
851	chr1	1724	1.91415
852	chr1	4003	1.92356	1
853	chr1	7441	1.102	2.56777e-08
854	chr1	9999	1.62016	0.788082
855	chr1	9859	3.47905	1
856	chr1	9762	3.2985	1
857	chr1	10000	3.25	1
858	chr1	3697	1.3795	1
859	chr1	5969	0.787402	3.73093e-13
860	chr1	154	8.44156
861	chr1	0	0
862	chr1	147	0
863	chr1	914	1.42232
864	chr1	7901	2.61992	1
865	chr1	6412	1.62196	1
866	chr1	8319	4.38755	1
867	chr1	6384	4.44862	1
868	chr1	7666	3.58727	1
869	chr1	3428	1.4294	1
870	chr1	0	0
871	chr1	0	0
872	chr1	5372	1.50782	1
873	chr1	801	0.62422
874	chr1	0	0
875	chr1	0	0
876	chr1	0	0
877	chr1	0	0
878	chr1	1233	1.29765
879	chr1	7444	1.90758	1
880	chr1	2833	1.76491	1
881	chr1	3413	0.615294	4.00279e-09
882	chr1	7703	0.66208	1.2937e-22
883	chr1	1212	1.56766
884	chr1	0	0
885	chr1	4897	1.24566	0.0212063
886	chr1	8708	0.505282	5.91467e-34
887	chr1	5520	0.416667	9.84215e-24
888	chr1	9535	0.650236	2.54695e-29
889	chr1	2086	2.82838	1
890	chr1	4025	0.819876	2.95235e-07
891	chr1	9825	1.66921	1
892	chr1	6681	2.58943	1
893	chr1	9027	2.5036	1
894	chr1	9078	2.91915	1
895	chr1	0	0
896	chr1	0	0
897	chr1	0	0
898	chr1	0	0
899	chr1	3186	2.19711	1
900	chr1	8675	1.67147	1
901	chr1	3298	1.97089	1
902	chr1	9422	2.66398	1
903	chr1	9675	4.87855	1
904	chr1	9773	2.68086	1
905	chr1	9719	4.28028	1
906	chr1	2101	0.951928	0.42882
907	chr1	0	0
908	chr1	6168	1.89689	1
909	chr1	9394	2.3845	1
910	chr1	7894	1.62148	1
911	chr1	8632	0.660334	8.62435e-26
912	chr1	0	0
913	chr1	7346	1.60632	1
914	chr1	9896	2.08165	1
915	chr1	9466	2.90513	1
916	chr1	5571	3.32077	1
917	chr1	8457	3.23992	1
918	chr1	6773	5.71386	1
919	chr1	7020	4.91453	1
920	chr1	9976	2.29551	1
921	chr1	9901	1.6665	1
922	chr1	9998	3.21064	1
923	chr1	9999	2.86029	1
924	chr1	7590	2.54282	1
925	chr1	9835	1.28114	3.92842e-07
926	chr1	10000	3.58	1
927	chr1	9905	3.96769	1
928	chr1	9575	1.97389	1
929	chr1	9430	1.30435	3.46697e-06
930	chr1	9512	1.2931	1.60292e-06
931	chr1	9755	2.37827	1
932	chr1	2577	1.82383	1
933	chr1	9371	2.35834	1
934	chr1	9902	2.43385	1
935	chr1	6822	0.791557	2.37861e-15
936	chr1	9821	0.529478	3.58149e-37
937	chr1	9752	0.440935	1.25759e-42
938	chr1	12	8.33333
939	chr1	0	0
940	chr1	0	0
941	chr1	0	0
942	chr1	0	0
943	chr1	0	0
944	chr1	0	0
945	chr1	320	1.25
946	chr1	1114	1.70557
947	chr1	9409	2.41258	1
948	chr1	9936	2.8281	1
949	chr1	9023	2.49363	1
950	chr1	9372	1.08835	1.129e-11
951	chr1	9976	3.05734	1
952	chr1	9855	2.27296	1
953	chr1	6083	3.86323	1
954	chr1	8991	0.978757	2.1475e-14
955	chr1	9996	2.45098	1
956	chr1	7876	2.53936	1
957	chr1	9633	2.66791	1
958	chr1	9991	2.84256	1
959	chr1	9539	3.06112	1
960	chr1	9904	0.464459	1.00923e-41
961	chr1	8987	3.78324	1
962	chr1	9987	0.951237	2.47766e-17
963	chr1	9994	0.220132	3.11964e-62
964	chr1	9841	3.50574	1
965	chr1	9667	3.35161	1
966	chr1	9839	2.80516	1
967	chr1	9980	3.93788	1
968	chr1	9835	5.72445	1
969	chr1	9990	2.5025	1
970	chr1	9748	1.93886	1
971	chr1	9771	3.16242	1
972	chr1	9429	3.76498	1
973	chr1	9567	5.11132	1
974	chr1	9820	5	1
975	chr1	4207	4.34989	1
976	chr1	0	0
977	chr1	0	0
978	chr1	0	0
979	chr1	0	0
980	chr1	5372	3.57409	1
981	chr1	9531	6.06442	1
982	chr1	8864	3.04603	1
983	chr1	9352	2.15997	1
984	chr1	4608	3.45052	1
985	chr1	4890	1.53374	1
986	chr1	1072	1.02612
987	chr1	4202	2.26083	1
988	chr1	7490	3.63151	1
989	chr1	4276	3.83536	1
990	chr1	9012	3.12916	1
991	chr1	7087	3.85212	1
992	chr1	4302	1.99907	1
993	chr1	4946	1.33441	0.217689
994	chr1	7911	6.64897	1
995	chr1	9781	1.95277	1
996	chr1	1349	0.518903
997	chr1	0	0
998	chr1	7055	4.18143	1
999	chr1	9453	4.3584	1
1000	chr1	8910	3.00786	1
1001	chr1	8545	3.19485	1
1002	chr1	5961	3.23771	1
1003	chr1	7352	3.35963	1
1004	chr1	6603	4.17992	1
1005	chr1	5881	1.54736	1
1006	chr1	2580	2.32558	1
1007	chr1	8464	2.68195	1
1008	chr1	7355	1.75391	1
1009	chr1	4276	3.087	1
1010	chr1	0	0
1011	chr1	0	0
1012	chr1	0	0
1013	chr1	0	0
1014	chr1	0	0
1015	chr1	0	0
1016	chr1	0	0
1017	chr1	0	0
1018	chr1	0	0
1019	chr1	2834	2.85815	1
1020	chr1	9370	2.94557	1
1021	chr1	9602	5.75922	1
1022	chr1	9381	1.12994	1.70957e-10
1023	chr1	9409	0.3401	3.24614e-48
1024	chr1	8583	3.19236	1
1025	chr1	8580	2.72727	1
1026	chr1	8712	2.15794	1
1027	chr1	9967	1.28424	3.40522e-07
1028	chr1	8646	3.20379	1
1029	chr1	7599	1.01329	9.15448e-11
1030	chr1	6675	2.09738	1
1031	chr1	9799	3.20441	1
1032	chr1	9955	4.23908	1
1033	chr1	7033	3.71108	1
1034	chr1	6663	5.61309	1
1035	chr1	9448	5.14395	1
1036	chr1	8855	3.13947	1
1037	chr1	9862	1.35875	2.14773e-05
1038	chr1	9609	3.05963	1
1039	chr1	9846	2.72192	1
1040	chr1	9883	3.81463	1
1041	chr1	8867	2.40217	1
1042	chr1	3462	0.34662	1.58376e-15
1043	chr1	5206	3.93776	1
1044	chr1	9465	3.20127	1
1045	chr1	9605	1.14524	2.20119e-10
1046	chr1	7603	2.26226	1
1047	chr1	5279	1.61015	1
1048	chr1	9515	1.96532	1
1049	chr1	9987	3.00391	1
1050	chr1	8809	2.58826	1
1051	chr1	8211	5.10291	1
1052	chr1	5618	0.391598	2.9692e-25
1053	chr1	9774	2.98752	1
1054	chr1	9924	2.74083	1
1055	chr1	9914	3.43958	1
1056	chr1	9122	1.08529	2.27908e-11
1057	chr1	7726	3.63707	1
1058	chr1	6260	0.415335	2.11993e-27
1059	chr1	7291	0.877795	6.45485e-14
1060	chr1	9252	2.12927	1
1061	chr1	1594	0
1062	chr1	0	0
1063	chr1	0	0
1064	chr1	0	0
1065	chr1	0	0
1066	chr1	0	0
1067	chr1	3023	1.32319	1
1068	chr1	9896	0.666936	1.14961e-29
1069	chr1	9986	1.24174	2.83692e-08
1070	chr1	9934	3.40246	1
1071	chr1	7596	2.93576	1
1072	chr1	9753	2.59407	1
1073	chr1	9686	5.00723	1
1074	chr1	4306	1.69531	1
1075	chr1	9166	2.9784	1
1076	chr1	9449	2.00021	1
1077	chr1	9910	3.92533	1
1078	chr1	9467	2.69357	1
1079	chr1	5413	1.18234	0.000652249
1080	chr1	5333	1.36884	0.242982
1081	chr1	1608	1.6791
1082	chr1	8698	1.44861	0.00863752
1083	chr1	9023	0.942037	1.11902e-15
1084	chr1	9854	1.35985	2.30446e-05
1085	chr1	10000	1.1	2.68867e-12
1086	chr1	9437	2.53258	1
1087	chr1	9454	2.2107	1
1088	chr1	8902	3.77443	1
1089	chr1	1081	0.185014
1090	chr1	0	0
1091	chr1	0	0
1092	chr1	0	0
1093	chr1	48	4.16667
1094	chr1	9180	0.958606	1.95229e-15
1095	chr1	8860	0.632054	6.62236e-28
1096	chr1	4205	0.475624	1.37858e-15
1097	chr1	9901	3.1108	1
1098	chr1	6746	1.20071	2.59361e-05
1099	chr1	7192	1.45996	0.133549
1100	chr1	9566	2.52979	1
1101	chr1	10000	3.72	1
1102	chr1	9918	1.95604	1
1103	chr1	9152	1.48601	0.0182137
1104	chr1	8834	2.35454	1
1105	chr1	7608	3.5489	1
1106	chr1	9303	4.32119	1
1107	chr1	9665	4.80083	1
1108	chr1	8021	3.10435	1
1109	chr1	9061	3.09017	1
1110	chr1	2430	2.51029	1
1111	chr1	0	0
1112	chr1	1197	4.17711
1113	chr1	8949	1.17332	9.60671e-09
1114	chr1	10000	1.99	1
1115	chr1	5652	2.28238	1
1116	chr1	9999	2.10021	1
1117	chr1	8666	2.20402	1
1118	chr1	7603	2.30172	1
1119	chr1	8871	3.74253	1
1120	chr1	10000	0.84	8.50586e-22
1121	chr1	9933	2.67794	1
1122	chr1	7288	1.75631	1
1123	chr1	3646	1.56336	1
1124	chr1	9997	2.53076	1
1125	chr1	9950	0.81407	8.63017e-23
1126	chr1	9886	3.72244	1
1127	chr1	6152	5.78674	1
1128	chr1	9739	2.8545	1
1129	chr1	9882	3.55191	1
1130	chr1	3975	2.61635	1
1131	chr1	9891	0.586392	4.63746e-34
1132	chr1	8243	1.63775	1
1133	chr1	8248	1.83075	1
1134	chr1	1868	1.92719
1135	chr1	6846	3.02366	1
1136	chr1	5808	2.97865	1
1137	chr1	4293	1.35104	1
1138	chr1	1759	1.13701
1139	chr1	2263	0.662837	0.000233935
1140	chr1	8186	3.31053	1
1141	chr1	7999	5.96325	1
1142	chr1	9989	2.56282	1
1143	chr1	9507	1.94593	1
1144	chr1	7258	2.32847	1
1145	chr1	5967	3.7875	1
1146	chr1	6697	3.01628	1
1147	chr1	9740	3.19302	1
1148	chr1	10000	1.67	1
1149	chr1	5344	3.49925	1
1150	chr1	9583	3.0888	1
1151	chr1	9723	2.22154	1
1152	chr1	5037	2.77943	1
1153	chr1	9978	1.66366	1
1154	chr1	9132	3.42751	1
1155	chr1	9886	2.46814	1
1156	chr1	7312	2.33862	1
1157	chr1	8933	0.492556	1.18774e-35
1158	chr1	4754	3.38662	1
1159	chr1	5069	4.08365	1
1160	chr1	9321	4.53814	1
1161	chr1	8131	3.07465	1
1162	chr1	4098	0.658858	1.25002e-10
1163	chr1	5657	4.20718	1
1164	chr1	9617	3.79536	1
1165	chr1	9391	1.98062	1
1166	chr1	9471	2.68187	1
1167	chr1	9416	0.0743415	8.77365e-75
1168	chr1	2271	0.352268	6.22804e-09
1169	chr1	110	1.81818
1170	chr1	8840	2.90724	1
1171	chr1	3977	1.65954	1
1172	chr1	1428	0.630252
1173	chr1	2385	1.09015	1
1174	chr1	4793	1.85687	1
1175	chr1	3373	1.008	0.00453113
1176	chr1	5183	2.43102	1
1177	chr1	0	0
1178	chr1	7604	1.86744	1
1179	chr1	3976	1.76056	1
1180	chr1	636	1.72956
1181	chr1	3432	0.844988	2.42935e-05
1182	chr1	5097	1.27526	0.0301063
1183	chr1	4661	2.03819	1
1184	chr1	9984	3.72596	1
1185	chr1	6918	4.46661	1
1186	chr1	6250	1.616	1
1187	chr1	4346	0.66728	2.84101e-11
1188	chr1	0	0
1189	chr1	0	0
1190	chr1	0	0
1191	chr1	3352	1.84964	1
1192	chr1	8596	4.31596	1
1193	chr1	6196	2.25952	1
1194	chr1	3805	1.20894	0.163656
1195	chr1	9491	1.95975	1
1196	chr1	2429	4.36394	1
1197	chr1	0	0
1198	chr1	0	0
1199	chr1	0	0
1200	chr1	0	0
1201	chr1	2393	1.92227	1
1202	chr1	3773	1.11317	0.0161666
1203	chr1	3217	0.777122	9.07048e-06
1204	chr1	2796	0.536481	3.5362e-08
1205	chr1	3343	0.688005	1.43698e-07
1206	chr1	529	0
1207	chr1	9448	2.04276	1
1208	chr1	9094	2.41918	1
1209	chr1	0	0
1210	chr1	0	0
1211	chr1	0	0
1212	chr1	0	0
1213	chr1	0	0
1214	chr1	0	0
1215	chr1	454	1.10132
1216	chr1	9909	5.41932	1
1217	chr1	7436	4.59925	1
1218	chr1	4036	1.78394	1
1219	chr1	9278	2.48976	1
1220	chr1	1224	1.22549
1221	chr1	0	0
1222	chr1	0	0
1223	chr1	0	0
1224	chr1	0	0
1225	chr1	0	0
1226	chr1	0	0
1227	chr1	0	0
1228	chr1	0	0
1229	chr1	6719	3.76544	1
1230	chr1	9590	1.30344	2.30076e-06
1231	chr1	4687	1.45082	1
1232	chr1	3095	2.32633	1
1233	chr1	3910	1.04859	0.00155779
1234	chr1	2694	3.26652	1
1235	chr1	9735	4.98202	1
1236	chr1	6747	2.25285	1
1237	chr1	8651	2.17316	1
1238	chr1	9237	2.06777	1
1239	chr1	8252	2.6539	1
1240	chr1	8460	6.31206	1
1241	chr1	5343	1.06682	1.10675e-05
1242	chr1	2086	4.8418	1
1243	chr1	9560	4.70711	1
1244	chr1	8274	4.33889	1
1245	chr1	5814	2.14998	1
1246	chr1	9647	3.04758	1
1247	chr1	7939	3.72843	1
1248	chr1	9088	3.81822	1
1249	chr1	5379	4.6477	1
1250	chr1	6140	2.28013	1
1251	chr1	6525	2.48276	1
1252	chr1	6673	5.58969	1
1253	chr1	5802	3.74009	1
1254	chr1	3646	1.78278	1
1255	chr1	789	2.15463
1256	chr1	0	0
1257	chr1	0	0
1258	chr1	0	0
1259	chr1	0	0
1260	chr1	1599	1.75109
1261	chr1	8672	4.45111	1
1262	chr1	6477	3.21136	1
1263	chr1	8667	4.94981	1
1264	chr1	5861	1.7915	1
1265	chr1	1744	0.917431
1266	chr1	9729	1.62401	1
1267	chr1	8866	1.63546	1
1268	chr1	8545	2.75015	1
1269	chr1	9055	2.56212	1
1270	chr1	7825	2.42812	1
1271	chr1	8127	2.58398	1
1272	chr1	2361	0.550614	3.46825e-06
1273	chr1	4829	3.56181	1
1274	chr1	3787	1.47874	1
1275	chr1	4812	1.87032	1
1276	chr1	4526	5.21432	1
1277	chr1	0	0
1278	chr1	0	0
1279	chr1	0	0
1280	chr1	0	0
1281	chr1	0	0
1282	chr1	0	0
1283	chr1	0	0
1284	chr1	2922	0.992471	0.0220475
1285	chr1	7354	1.83574	1
1286	chr1	2562	0.351288	1.57647e-10
1287	chr1	9343	2.11923	1
1288	chr1	4933	1.70282	1
1289	chr1	2951	1.62657	1
1290	chr1	8256	2.39826	1
1291	chr1	9124	3.23323	1
1292	chr1	9340	2.92291	1
1293	chr1	9405	4.72089	1
1294	chr1	6726	4.80226	1
1295	chr1	6953	4.73177	1
1296	chr1	6039	5.38169	1
1297	chr1	7919	3.49792	1
1298	chr1	9137	2.06851	1
1299	chr1	8686	3.20055	1
1300	chr1	9909	1.92754	1
1301	chr1	8308	1.80549	1
1302	chr1	9224	2.77537	1
1303	chr1	7167	4.03237	1
1304	chr1	9918	2.54083	1
1305	chr1	9704	1.15416	2.85546e-10
1306	chr1	9336	0.417738	3.13788e-42
1307	chr1	8442	0.319829	2.32765e-44
1308	chr1	5550	2.03604	1
1309	chr1	9568	1.44231	0.00168417
1310	chr1	4289	1.42224	1
1311	chr1	233	1.28755
1312	chr1	0	0
1313	chr1	0	0
1314	chr1	8113	1.79958	1
1315	chr1	9447	4.4141	1
1316	chr1	7304	2.36857	1
1317	chr1	9376	0.821246	5.24592e-21
1318	chr1	9741	0.0410635	1.52181e-82
1319	chr1	9897	1.9905	1
1320	chr1	9901	1.6867	1
1321	chr1	9829	3.7135	1
1322	chr1	6685	1.2715	0.000526983
1323	chr1	6680	2.69461	1
1324	chr1	9261	1.97603	1
1325	chr1	9378	1.94071	1
1326	chr1	7335	0.790729	9.17246e-17
1327	chr1	6626	1.29792	0.00162721
1328	chr1	1283	0.467654
1329	chr1	4087	1.85955	1
1330	chr1	5094	1.19749	0.00280002
1331	chr1	3732	2.30439	1
1332	chr1	1415	2.61484
1333	chr1	0	0
1334	chr1	0	0
1335	chr1	0	0
1336	chr1	0	0
1337	chr1	0	0
1338	chr1	0	0
1339	chr1	0	0
1340	chr1	0	0
1341	chr1	0	0
1342	chr1	0	0
1343	chr1	763	0.131062
1344	chr1	8935	2.70845	1
1345	chr1	7882	1.19259	6.56541e-07
1346	chr1	5340	1.16105	0.000386696
1347	chr1	7596	2.63296	1
1348	chr1	5763	2.04754	1
1349	chr1	8511	2.23241	1
1350	chr1	9970	1.75527	1
1351	chr1	9228	1.88557	1
1352	chr1	9997	1.36041	1.78526e-05
1353	chr1	9685	1.64171	1
1354	chr1	9550	3.61257	1
1355	chr1	9528	4.83837	1
1356	chr1	9601	2.93719	1
1357	chr1	6358	1.49418	1
1358	chr1	9841	2.31684	1
1359	chr1	9477	2.81735	1
1360	chr1	5283	1.93072	1
1361	chr1	0	0
1362	chr1	0	0
1363	chr1	0	0
1364	chr1	0	0
1365	chr1	0	0
1366	chr1	0	0
1367	chr1	7222	2.4093	1
1368	chr1	8874	1.85936	1
1369	chr1	2029	2.0207	1
1370	chr1	6450	1.1938	4.60264e-05
1371	chr1	5003	1.03938	1.42829e-05
1372	chr1	4723	0.868092	4.2329e-08
1373	chr1	6065	2.55565	1
1374	chr1	1603	0.499064
1375	chr1	5365	1.5657	1
1376	chr1	0	0
1377	chr1	0	0
1378	chr1	0	0
1379	chr1	0	0
1380	chr1	0	0
1381	chr1	0	0
1382	chr1	0	0
1383	chr1	1191	0.167926
1384	chr1	8755	2.20445	1
1385	chr1	9853	1.73551	1
1386	chr1	9386	2.97251	1
1387	chr1	8652	4.95839	1
1388	chr1	7973	5.98269	1
1389	chr1	8455	4.36428	1
1390	chr1	6656	4.08654	1
1391	chr1	7856	3.29684	1
1392	chr1	2775	0.828829	0.000691584
1393	chr1	6918	1.66233	1
1394	chr1	8814	1.96279	1
1395	chr1	9822	1.71045	1
1396	chr1	7394	0.879091	4.06254e-14
1397	chr1	8414	1.25981	4.25168e-06
1398	chr1	7212	1.83028	1
1399	chr1	4264	3.09568	1
1400	chr1	4386	4.19517	1
1401	chr1	3604	1.80355	1
1402	chr1	8898	2.60733	1
1403	chr1	9141	2.81151	1
1404	chr1	8286	2.3775	1
1405	chr1	7690	1.50845	0.294592
1406	chr1	9926	2.54886	1
1407	chr1	9137	2.01379	1
1408	chr1	9727	2.79634	1
1409	chr1	9690	1.27967	5.13082e-07
1410	chr1	9565	0.70047	6.42627e-27
1411	chr1	8884	1.69968	1
1412	chr1	8254	3.29537	1
1413	chr1	9317	1.93195	1
1414	chr1	3987	1.05342	0.00132795
1415	chr1	0	0
1416	chr1	0	0
1417	chr1	0	0
1418	chr1	3949	2.431	1
1419	chr1	8568	1.12045	1.46028e-09
1420	chr1	5430	0.589319	3.27545e-17
1421	chr1	9675	4.75452	1
1422	chr1	9804	3.24357	1
1423	chr1	8985	0.244853	1.8612e-53
1424	chr1	6325	1.24901	0.00056171
1425	chr1	4084	0.538688	2.16502e-13
1426	chr1	9956	1.53676	0.0433443
1427	chr1	10000	1.65	1
1428	chr1	9951	1.86916	1
1429	chr1	8515	2.88902	1
1430	chr1	6452	1.56541	1
1431	chr1	5253	1.08509	3.16888e-05
1432	chr1	9490	0.56902	1.58382e-33
1433	chr1	3725	2.41611	1
1434	chr1	2929	0.546262	1.50861e-08
1435	chr1	9911	0.847543	2.93718e-21
1436	chr1	3553	1.26654	1
1437	chr1	8303	2.90257	1
1438	chr1	9331	0.782338	1.63452e-22
1439	chr1	9991	0.720649	3.02461e-27
1440	chr1	9901	1.6362	1
1441	chr1	8084	1.02672	2.81714e-11
1442	chr1	1602	0
1443	chr1	9284	1.21715	4.50835e-08
1444	chr1	6346	0.85093	2.03554e-12
1445	chr1	5958	0.553877	1.92945e-20
1446	chr1	0	0
1447	chr1	0	0
1448	chr1	0	0
1449	chr1	1579	0.949968
1450	chr1	6306	1.66508	1
1451	chr1	4623	2.29288	1
1452	chr1	0	0
1453	chr1	0	0
1454	chr1	0	0
1455	chr1	7080	0.466102	7.21319e-29
1456	chr1	3309	0.211544	1.08285e-18
1457	chr1	9526	0.335923	3.52718e-49
1458	chr1	4115	0.243013	8.52005e-23
1459	chr1	8854	2.50734	1
1460	chr1	6301	3.26932	1
1461	chr1	9384	3.09037	1
1462	chr1	6807	1.01366	2.60234e-09
1463	chr1	9718	0.53509	2.06997e-36
1464	chr1	7748	0.864739	2.13392e-15
1465	chr1	2590	1.58301	1
1466	chr1	1872	0.213675
1467	chr1	8175	0.892966	1.78245e-15
1468	chr1	4634	1.85585	1
1469	chr1	4405	4.49489	1
1470	chr1	7559	3.81003	1
1471	chr1	4895	0.939734	4.01285e-07
1472	chr1	3190	1.09718	0.0877386
1473	chr1	5770	0.623917	2.35635e-17
1474	chr1	8220	1.32603	0.000140755
1475	chr1	9283	0.872563	9.40692e-19
1476	chr1	4102	1.34081	1
1477	chr1	8801	0.852176	2.29067e-18
1478	chr1	2481	0.0806127	6.70388e-17
1479	chr1	1928	0
1480	chr1	9260	0.442765	3.33884e-40
1481	chr1	7069	0.353657	1.12765e-34
1482	chr1	3999	0.550138	9.14968e-13
1483	chr1	2186	0.32022	4.89782e-09
1484	chr1	7398	0.662341	1.37794e-21
1485	chr1	7663	1.77476	1
1486	chr1	0	0
1487	chr1	0	0
1488	chr1	0	0
1489	chr1	0	0
1490	chr1	0	0
1491	chr1	0	0
1492	chr1	7027	0.967696	7.34211e-11
1493	chr1	7284	1.40033	0.0161137
1494	chr1	1661	0.541842
1495	chr1	5816	1.01444	1.74562e-07
1496	chr1	9690	1.98142	1
1497	chr1	9529	0.577185	3.23623e-33
1498	chr1	9453	1.41754	0.000702514
1499	chr1	9033	1.56094	0.301921
1500	chr1	3695	3.70771	1
1501	chr1	9201	2.88012	1
1502	chr1	9897	0.656765	3.34181e-30
1503	chr1	9940	0.503018	2.46128e-39
1504	chr1	6352	0.881612	1.25851e-11
1505	chr1	5742	4.19714	1
1506	chr1	3987	0.300978	6.81615e-20
1507	chr1	1111	0.090009
1508	chr1	0	0
1509	chr1	2374	3.24347	1
1510	chr1	6958	4.8146	1
1511	chr1	4392	2.89162	1
1512	chr1	7637	1.87246	1
1513	chr1	4499	3.51189	1
1514	chr1	9177	1.3621	9.77297e-05
1515	chr1	5416	3.45273	1
1516	chr1	9403	0.627459	4.85925e-30
1517	chr1	7294	1.12421	1.34717e-07
1518	chr1	9885	2.31664	1
1519	chr1	5840	2.5	1
1520	chr1	5273	1.1758	0.000796319
1521	chr1	7514	0.332712	2.47972e-38
1522	chr1	9628	1.1425	1.71151e-10
1523	chr1	7636	4.00733	1
1524	chr1	7031	3.257	1
1525	chr1	3203	0.249766	8.45823e-17
1526	chr1	0	0
1527	chr1	0	0
1528	chr1	0	0
1529	chr1	0	0
1530	chr1	0	0
1531	chr1	0	0
1532	chr1	0	0
1533	chr1	4680	1.62393	1
1534	chr1	3312	2.95894	1
1535	chr1	6694	0.881386	1.99727e-12
1536	chr1	9403	1.5527	0.14926
1537	chr1	9884	1.57831	0.213732
1538	chr1	2714	4.27413	1
1539	chr1	5156	1.35764	0.25754
1540	chr1	9761	0.645426	2.43413e-30
1541	chr1	4708	1.21071	0.0128383
1542	chr1	7528	1.38151	0.00525
1543	chr1	8648	1.88483	1
1544	chr1	6376	1.27039	0.00108557
1545	chr1	6482	0.709658	5.91315e-17
1546	chr1	9582	1.05406	4.65237e-13
1547	chr1	5204	0.67256	5.56616e-14
1548	chr1	8575	0.209913	7.81371e-54
1549	chr1	9671	0.496329	1.30809e-38
1550	chr1	9946	2.0008	1
1551	chr1	9421	3.21622	1
1552	chr1	9634	2.57422	1
1553	chr1	6196	1.59781	1
1554	chr1	9621	3.06621	1
1555	chr1	9262	3.0447	1
1556	chr1	8310	1.0349	1.89811e-11
1557	chr1	9986	3.43481	1
1558	chr1	9536	2.66359	1
1559	chr1	9669	2.57524	1
1560	chr1	9424	1.36885	8.24007e-05
1561	chr1	9928	4.30097	1
1562	chr1	9189	3.42801	1
1563	chr1	9518	1.77558	1
1564	chr1	5507	1.16216	0.000237685
1565	chr1	6160	2.46753	1
1566	chr1	9140	1.29103	3.43308e-06
1567	chr1	9811	2.38508	1
1568	chr1	9988	1.56187	0.106064
1569	chr1	9751	1.92801	1
1570	chr1	5618	2.13599	1
1571	chr1	5410	2.71719	1
1572	chr1	0	0
1573	chr1	0	0
1574	chr1	0	0
1575	chr1	0	0
1576	chr1	0	0
1577	chr1	0	0
1578	chr1	3769	0.742903	6.4076e-08
1579	chr1	8922	5.67137	1
1580	chr1	6886	2.38164	1
1581	chr1	9832	1.18999	1.87714e-09
1582	chr1	9324	0.439725	1.05903e-40
1583	chr1	9631	0.539923	9.06884e-36
1584	chr1	2369	1.56184	1
1585	chr1	0	0
1586	chr1	0	0
1587	chr1	0	0
1588	chr1	0	0
1589	chr1	0	0
1590	chr1	0	0
1591	chr1	0	0
1592	chr1	4268	3.7254	1
1593	chr1	9265	0.831085	2.51033e-20
1594	chr1	4212	1.44824	1
1595	chr1	8982	0.378535	3.77886e-43
1596	chr1	6204	0.499678	1.59146e-23
1597	chr1	4906	0.958011	8.24569e-07
1598	chr1	0	0
1599	chr1	0	0
1600	chr1	0	0
1601	chr1	0	0
1602	chr1	3058	1.79856	1
1603	chr1	8840	2.36425	1
1604	chr1	8500	1.08235	1.83324e-10
1605	chr1	8598	1.10491	5.16238e-10
1606	chr1	9974	1.56407	0.116666
1607	chr1	9244	4.27304	1
1608	chr1	9084	4.82166	1
1609	chr1	9811	2.85394	1
1610	chr1	9004	2.37672	1
1611	chr1	3452	2.54925	1
1612	chr1	1903	3.73095
1613	chr1	0	0
1614	chr1	0	0
1615	chr1	0	0
1616	chr1	0	0
1617	chr1	0	0
1618	chr1	0	0
1619	chr1	5939	7.0719	1
1620	chr1	8202	1.68252	1
1621	chr1	9568	1.45276	0.00261433
1622	chr1	6715	1.59345	1
1623	chr1	770	0.38961
1624	chr1	4075	1.44785	1
1625	chr1	4132	2.05712	1
1626	chr1	3229	1.26974	1
1627	chr1	0	0
1628	chr1	0	0
1629	chr1	0	0
1630	chr1	0	0
1631	chr1	0	0
1632	chr1	0	0
1633	chr1	0	0
1634	chr1	612	1.30719
1635	chr1	6437	2.42349	1
1636	chr1	4728	1.56514	1
1637	chr1	4439	1.93737	1
1638	chr1	8206	2.21789	1
1639	chr1	2839	2.21909	1
1640	chr1	438	1.14155
1641	chr1	0	0
1642	chr1	0	0
1643	chr1	0	0
1644	chr1	0	0
1645	chr1	0	0
1646	chr1	0	0
1647	chr1	0	0
1648	chr1	0	0
1649	chr1	2716	3.82916	1
1650	chr1	4947	2.66828	1
1651	chr1	4485	2.05128	1
1652	chr1	7399	3.13556	1
1653	chr1	8344	4.56616	1
1654	chr1	3473	1.38209	1
1655	chr1	5052	1.86065	1
1656	chr1	8603	1.79007	1
1657	chr1	9653	1.86471	1
1658	chr1	4443	2.70088	1
1659	chr1	5277	1.38336	0.396883
1660	chr1	0	0
1661	chr1	0	0
1662	chr1	0	0
1663	chr1	0	0
1664	chr1	0	0
1665	chr1	0	0
1666	chr1	0	0
1667	chr1	0	0
1668	chr1	2785	2.11849	1
1669	chr1	4449	1.30366	0.304358
1670	chr1	9405	5.07177	1
1671	chr1	4506	2.48557	1
1672	chr1	9821	2.54557	1
1673	chr1	9477	2.41638	1
1674	chr1	9930	4.61229	1
1675	chr1	9284	1.07712	7.26292e-12
1676	chr1	9886	2.91321	1
1677	chr1	9732	5.3432	1
1678	chr1	9804	5.57936	1
1679	chr1	9737	3.16319	1
1680	chr1	8952	3.13896	1
1681	chr1	8638	2.489	1
1682	chr1	9177	1.66721	1
1683	chr1	10000	1.18	6.06173e-10
1684	chr1	9655	1.94718	1
1685	chr1	9526	2.21499	1
1686	chr1	9998	0.260052	2.10865e-58
1687	chr1	9609	0.853367	2.77577e-20
1688	chr1	9555	0.826792	3.10074e-21
1689	chr1	9235	1.14781	8.51036e-10
1690	chr1	9522	1.64881	1
1691	chr1	9889	1.19325	1.94698e-09
1692	chr1	9792	1.13358	5.55869e-11
1693	chr1	9986	1.98278	1
1694	chr1	3707	0.242784	3.25477e-20
1695	chr1	0	0
1696	chr1	5018	0.518135	7.8872e-18
1697	chr1	9044	0.75188	5.19708e-23
1698	chr1	9748	1.49774	0.0125157
1699	chr1	9188	3.00392	1
1700	chr1	9786	1.47149	0.00409599
1701	chr1	9521	1.79603	1
1702	chr1	9839	1.5652	0.141272
1703	chr1	10000	3.73	1
1704	chr1	1002	3.39321
1705	chr1	3504	0.513699	1.40716e-11
1706	chr1	0	0
1707	chr1	4573	2.36169	1
1708	chr1	6729	2.18457	1
1709	chr1	9909	2.43213	1
1710	chr1	9687	3.54083	1
1711	chr1	9868	5.42156	1
1712	chr1	9164	3.71017	1
1713	chr1	4262	4.15298	1
1714	chr1	1737	4.77835
1715	chr1	6901	2.27503	1
1716	chr1	9858	2.59688	1
1717	chr1	9999	1.9602	1
1718	chr1	8126	2.17819	1
1719	chr1	9898	1.93979	1
1720	chr1	6209	2.30311	1
1721	chr1	348	1.43678
1722	chr1	0	0
1723	chr1	0	0
1724	chr1	0	0
1725	chr1	0	0
1726	chr1	0	0
1727	chr1	0	0
1728	chr1	0	0
1729	chr1	6103	0.589874	1.02984e-19
1730	chr1	8847	1.18684	2.8293e-08
1731	chr1	9010	0.45505	2.90671e-38
1732	chr1	9031	1.52807	0.0989882
1733	chr1	9891	3.62956	1
1734	chr1	3385	3.98818	1
1735	chr1	8569	2.63741	1
1736	chr1	3328	1.05168	0.0172128
1737	chr1	23	8.69565
1738	chr1	0	0
1739	chr1	0	0
1740	chr1	0	0
1741	chr1	0	0
1742	chr1	0	0
1743	chr1	0	0
1744	chr1	324	1.85185
1745	chr1	9803	1.77497	1
1746	chr1	9784	3.40352	1
1747	chr1	9773	3.06968	1
1748	chr1	9660	2.25673	1
1749	chr1	9385	1.68354	1
1750	chr1	6175	2.46154	1
1751	chr1	7421	5.98302	1
1752	chr1	9985	2.70406	1
1753	chr1	9565	0.794564	1.26991e-22
1754	chr1	9999	1.49015	0.00651469
1755	chr1	1450	2.68966
1756	chr1	0	0
1757	chr1	0	0
1758	chr1	0	0
1759	chr1	1674	0.955795
1760	chr1	9767	3.49135	1
1761	chr1	9612	1.23804	6.11259e-08
1762	chr1	45	0
1763	chr1	0	0
1764	chr1	0	0
1765	chr1	0	0
1766	chr1	3092	3.71928	1
1767	chr1	8699	3.52914	1
1768	chr1	8508	0.564175	5.47199e-30
1769	chr1	8501	0.576403	2.41384e-29
1770	chr1	6085	0.377979	3.0082e-28
1771	chr1	9272	1.90897	1
1772	chr1	9087	2.50908	1
1773	chr1	9714	0.123533	7.64569e-71
1774	chr1	9436	1.28232	1.08682e-06
1775	chr1	9928	1.67204	1
1776	chr1	9722	1.3886	0.000118098
1777	chr1	9680	2.42769	1
1778	chr1	7060	2.50708	1
1779	chr1	7370	1.95387	1
1780	chr1	9463	1.94442	1
1781	chr1	9637	1.72253	1
1782	chr1	9263	1.34945	4.56582e-05
1783	chr1	9997	1.40042	0.000124971
1784	chr1	2909	2.13132	1
1785	chr1	0	0
1786	chr1	2697	0.482017	1.04038e-08
1787	chr1	9160	2.70742	1
1788	chr1	9997	1.24037	2.5422e-08
1789	chr1	9959	1.34552	9.08101e-06
1790	chr1	9993	2.0014	1
1791	chr1	9619	3.91933	1
1792	chr1	4506	2.72969	1
1793	chr1	9459	2.99186	1
1794	chr1	9880	2.45951	1
1795	chr1	6817	2.39108	1
1796	chr1	4605	2.14984	1
1797	chr1	4896	1.49101	1
1798	chr1	8691	1.19664	7.69669e-08
1799	chr1	0	0
1800	chr1	0	0
1801	chr1	0	0
1802	chr1	0	0
1803	chr1	0	0
1804	chr1	1119	0
1805	chr1	9568	1.30644	2.8259e-06
1806	chr1	9084	1.92646	1
1807	chr1	9836	2.71452	1
1808	chr1	9923	1.61242	0.655877
1809	chr1	9863	0.760418	5.69649e-25
1810	chr1	9459	2.13553	1
1811	chr1	8119	2.80823	1
1812	chr1	6418	4.17576	1
1813	chr1	9723	1.46045	0.00284226
1814	chr1	9052	1.36986	0.000177401
1815	chr1	9786	2.93276	1
1816	chr1	9825	0.895674	4.16784e-19
1817	chr1	9816	1.12062	2.139e-11
1818	chr1	9926	1.33992	7.30155e-06
1819	chr1	8542	1.63896	1
1820	chr1	9327	1.69401	1
1821	chr1	6543	2.23139	1
1822	chr1	8965	2.16397	1
1823	chr1	9813	2.52726	1
1824	chr1	6134	0.6358	3.0308e-18
1825	chr1	8318	0.817504	1.98241e-18
1826	chr1	9560	4.87448	1
1827	chr1	8945	4.42705	1
1828	chr1	7215	4.13028	1
1829	chr1	7833	1.67241	1
1830	chr1	6913	1.75033	1
1831	chr1	5808	1.1708	0.000128269
1832	chr1	9171	2.66056	1
1833	chr1	9948	3.10615	1
1834	chr1	9081	2.95122	1
1835	chr1	9008	3.43028	1
1836	chr1	9279	0.646621	1.24138e-28
1837	chr1	8816	1.83757	1
1838	chr1	6037	2.74971	1
1839	chr1	9943	3.93241	1
1840	chr1	2683	2.4972	1
1841	chr1	8469	3.76668	1
1842	chr1	9988	2.71326	1
1843	chr1	9905	1.4841	0.00580071
1844	chr1	4632	4.18826	1
1845	chr1	9564	2.89628	1
1846	chr1	345	0.869565
1847	chr1	0	0
1848	chr1	0	0
1849	chr1	0	0
1850	chr1	0	0
1851	chr1	0	0
1852	chr1	9104	3.06459	1
1853	chr1	3100	2.87097	1
1854	chr1	9203	7.26937	1
1855	chr1	7234	6.37268	1
1856	chr1	9930	4.55186	1
1857	chr1	9961	1.30509	1.08315e-06
1858	chr1	8627	1.02005	1.94994e-12
1859	chr1	9228	2.5466	1
1860	chr1	9991	0.120108	2.19852e-73
1861	chr1	9999	1.57016	0.14135
1862	chr1	9578	1.3364	1.26483e-05
1863	chr1	8802	3.15837	1
1864	chr1	7746	1.97521	1
1865	chr1	9899	0.64653	9.41386e-31
1866	chr1	9769	1.15672	2.74406e-10
1867	chr1	9938	2.87784	1
1868	chr1	7707	2.65992	1
1869	chr1	9033	3.90789	1
1870	chr1	7223	3.61346	1
1871	chr1	8548	1.29855	1.95905e-05
1872	chr1	9277	1.16417	2.03635e-09
1873	chr1	9467	3.20059	1
1874	chr1	9347	2.79234	1
1875	chr1	9346	2.09715	1
1876	chr1	9621	2.96227	1
1877	chr1	9999	1.75018	1
1878	chr1	9959	1.45597	0.00163727
1879	chr1	9753	2.96319	1
1880	chr1	1640	1.40244
1881	chr1	0	0
1882	chr1	0	0
1883	chr1	4161	1.08147	0.00160034
1884	chr1	9960	0.451807	7.64079e-43
1885	chr1	9548	1.11018	2.64323e-11
1886	chr1	9905	0.959112	7.08569e-17
1887	chr1	10000	1.15	8.4847e-11
1888	chr1	5218	0.594097	2.84664e-16
1889	chr1	0	0
1890	chr1	0	0
1891	chr1	0	0
1892	chr1	0	0
1893	chr1	0	0
1894	chr1	0	0
1895	chr1	0	0
1896	chr1	0	0
1897	chr1	0	0
1898	chr1	0	0
1899	chr1	6837	1.448	0.161194
1900	chr1	9543	3.43707	1
1901	chr1	9954	1.34619	9.49592e-06
1902	chr1	2492	0	3.22307e-20
1903	chr1	0	0
1904	chr1	0	0
1905	chr1	6246	0.6244	5.00547e-19
1906	chr1	6115	0.834015	2.71621e-12
1907	chr1	7053	1.10591	1.23189e-07
1908	chr1	9303	4.60067	1
1909	chr1	9989	1.99219	1
1910	chr1	9145	2.37288	1
1911	chr1	9935	3.57323	1
1912	chr1	8659	3.76487	1
1913	chr1	9999	0.570057	1.99861e-35
1914	chr1	9405	1.99894	1
1915	chr1	9858	0.405762	1.25052e-45
1916	chr1	9240	0.822511	1.3165e-20
1917	chr1	9798	2.10247	1
1918	chr1	8375	2.19701	1
1919	chr1	5062	1.26432	0.0238735
1920	chr1	0	0
1921	chr1	0	0
1922	chr1	0	0
1923	chr1	0	0
1924	chr1	0	0
1925	chr1	1847	0.649702
1926	chr1	9020	2.18404	1
1927	chr1	9501	3.18914	1
1928	chr1	4707	3.25048	1
1929	chr1	5390	1.98516	1
1930	chr1	3729	2.41352	1
1931	chr1	7931	1.99218	1
1932	chr1	6674	2.09769	1
1933	chr1	9463	1.70136	1
1934	chr1	8102	1.98716	1
1935	chr1	5794	3.36555	1
1936	chr1	3874	1.75529	1
1937	chr1	734	1.49864
1938	chr1	307	3.25733
1939	chr1	0	0
1940	chr1	0	0
1941	chr1	0	0
1942	chr1	0	0
1943	chr1	0	0
1944	chr1	0	0
1945	chr1	0	0
1946	chr1	0	0
1947	chr1	0	0
1948	chr1	1170	2.47863
1949	chr1	4295	0.675204	6.32689e-11
1950	chr1	9676	2.31501	1
1951	chr1	5934	1.33131	0.0237148
1952	chr1	9783	0.265767	1.46286e-56
1953	chr1	9508	1.65124	1
1954	chr1	6017	3.17434	1
1955	chr1	5062	2.1533	1
1956	chr1	9573	1.76538	1
1957	chr1	9481	1.0231	7.16845e-14
1958	chr1	5726	0.593783	3.5748e-18
1959	chr1	4090	1.83374	1
1960	chr1	4627	2.42057	1
1961	chr1	9738	3.0191	1
1962	chr1	6501	1.66128	1
1963	chr1	9505	1.5676	0.222644
1964	chr1	9698	0.763044	2.20413e-24
1965	chr1	6792	1.33981	0.00506936
1966	chr1	0	0
1967	chr1	0	0
1968	chr1	460	1.52174
1969	chr1	1872	0.90812
1970	chr1	2845	1.44112	1
1971	chr1	9321	2.22079	1
1972	chr1	9607	2.43572	1
1973	chr1	9723	2.94148	1
1974	chr1	7784	1.55447	1
1975	chr1	4775	2.72251	1
1976	chr1	2713	2.39587	1
1977	chr1	3299	0.484995	2.52949e-11
1978	chr1	3152	1.90355	1
1979	chr1	2422	2.22956	1
1980	chr1	638	1.5674
1981	chr1	3465	1.50072	1
1982	chr1	2497	0.841009	0.00489652
1983	chr1	459	2.17865
1984	chr1	3059	2.3864	1
1985	chr1	2320	0.646552	9.43008e-05
1986	chr1	3572	1.62374	1
1987	chr1	5083	1.43616	1
1988	chr1	3033	1.58259	1
1989	chr1	4523	0.950696	3.74159e-06
1990	chr1	7021	2.77738	1
1991	chr1	5087	0.530765	1.02818e-17
1992	chr1	7356	1.11474	6.72197e-08
1993	chr1	2958	0.912779	0.0024628
1994	chr1	5872	1.78815	1
1995	chr1	5958	1.87983	1
1996	chr1	5121	0.624878	5.07533e-15
1997	chr1	4168	1.15163	0.0121975
1998	chr1	5048	5.0317	1
1999	chr1	9905	6.81474	1
[truncated: 54,999 more rows]
