# Supplementary material for: Inter-genomic DNA Exchanges and Homeologous Gene Silencing Shaped the Nascent Allopolyploid Coffee Genome (Coffea arabica L.)
Source: G3 (Bethesda). 2016 Jul 19;6(9):2937–48. doi: 10.1534/g3.116.030858 (PMC5015950; doi:10.1534/g3.116.030858)
Supplement: Supplemental Material [file supp_g3.116.030858_TableS3.xlsx]

## Sheet: Sheet1
Table S3. Gene ontology enrichment analysis of genes exhibiting homoeolog silencing in C. arabica.
GO-ID	Term	Category	FDR	P-Value	#Test	#Ref	#notAnnotTest	#notAnnotRef	Over/Under
GO:0043227	membrane-bounded organelle	C	8.813952E-7	8.706784E-9	32	3862	99	3948	Under
GO:0043231	intracellular membrane-bounded organelle	C	8.813952E-7	8.706784E-9	32	3862	99	3948	Under
GO:0043229	intracellular organelle	C	8.813952E-7	1.532861E-8	34	3956	97	3854	Under
GO:0043226	organelle	C	8.813952E-7	1.532861E-8	34	3956	97	3854	Under
GO:0044424	intracellular part	C	7.406751E-6	1.610163E-7	45	4484	86	3326	Under
GO:0005623	cell	C	9.999607E-6	2.608593E-7	56	5084	75	2726	Under
GO:0044464	cell part	C	1.407685E-5	4.284259E-7	56	5066	75	2744	Under
GO:0005622	intracellular	C	1.594063E-5	5.544567E-7	49	4651	82	3159	Under
GO:0044444	cytoplasmic part	C	5.584545E-4	2.185257E-5	31	3264	100	4546	Under
GO:0005737	cytoplasm	C	1.41867E-3	6.168129E-5	39	3699	92	4111	Under
GO:0005634	nucleus	C	2.563994E-3	1.226258E-4	8	1407	123	6403	Under
GO:0003824	catalytic activity	F	7.030267E-3	3.851449E-4	84	3771	47	4039	Over
GO:0003676	nucleic acid binding	F	7.030267E-3	3.973629E-4	6	1141	125	6669	Under
GO:0006725	cellular aromatic compound metabolic process	P	1.707818E-2	1.2623E-3	14	1708	117	6102	Under
GO:1901360	organic cyclic compound metabolic process	P	1.707818E-2	1.2623E-3	14	1708	117	6102	Under
GO:0046483	heterocycle metabolic process	P	1.707818E-2	1.2623E-3	14	1708	117	6102	Under
GO:0006139	nucleobase-containing compound metabolic process	P	1.707818E-2	1.2623E-3	14	1708	117	6102	Under
GO:0050789	regulation of biological process	P	1.709639E-2	1.337979E-3	2	680	129	7130	Under
GO:0034641	cellular nitrogen compound metabolic process	P	1.982741E-2	1.67179E-3	16	1838	115	5972	Under
GO:0009536	plastid	C	1.982741E-2	1.724122E-3	14	1681	117	6129	Under
