# Supplementary material for: Inter-genomic DNA Exchanges and Homeologous Gene Silencing Shaped the Nascent Allopolyploid Coffee Genome (Coffea arabica L.)
Source: G3 (Bethesda). 2016 Jul 19;6(9):2937–48. doi: 10.1534/g3.116.030858 (PMC5015950; doi:10.1534/g3.116.030858)
Supplement: Supplemental Material [file supp_g3.116.030858_TableS4.xlsx]

## Sheet: Sheet1
Validation	Genes	Primers sequences 5'>3'	Primers sequences 5'>3'	Size of the amplified product (pb)	Chromosome reference number	Amplicon start position	Amplicon end position	Subgenome origin of homoeolog losses/silenced genes	Informative SNP positions (Eug/Can)
Homoeolog
lost	Cc02g39970	GCGGAGGGGCTACTTTAATC	AAAGCCGAAAGCTGATCGTA	285	2	54467367	54467651	Can	54467415 (T/C), 54467460 (G/C)
	Cc07g00120	CCGGAAATCTGAAAGCTGAG	CTTCTAGGGGTTTGGGTGCT	281	7	67868	68148	Can	67932 (A/C), 67950 (C/T), 67981 (C/T), 67997 (G/A), 68001 (A/G)
	Cc07g00890	CTGCACAACCAACTCGAAAA	TGTTGTTTTCTTTGGCACGA	465	7	536752	537216	Can	536947 (T/C), 537003 (A/G), 537134 (T/C)
Homoeolog
silencing	Cc02g03330	AGGATTGGGGAGTCAATGAA	ATACAACTGCAGCGTGGCTA	357	2	2658602	2658958	Can	2658639 (G/A), 2658693 (A/C), 2658775 (C/T)
	Cc03g07380	TGCGCTACTGTCATCCAATC	CTCTCAGCCAAAGTGCTTCC	331	3	6800196	6800526	Eug	6800448 (C/T), 6800454 (G/A), 6800494 (C/T)
	Cc03g15360	CGGCAAACAGGGAGATTCTA	AGCCCGAAGGAGTTCAAAAT	471	3	30906381	30906851	Eug	30906610 (C/T), 30906619 (T/A), 30906627 (G/C), 30906741 (C/A)
	Cc07g06060	AGCAGGTTAAGCCACTGCTC	AATGGTTGATCTCGGTCAGG	282	7	4362864	4363145	Can	4362907 (G/T), 4362943 (G/T), 4362971 (G/A), 4363057 (G/A)
	Cc11g11790	TGACGAGTTTGAGGATGCTG	TTGGAGGTGCAACAAATGAA	403	11	29044652	29045054	Can	29044770 (G/A), 29044779 (G/T), 29044786 (C/T), 29044812 (C/A)
