# Supplementary material for: Inter-genomic DNA Exchanges and Homeologous Gene Silencing Shaped the Nascent Allopolyploid Coffee Genome (Coffea arabica L.)
Source: G3 (Bethesda). 2016 Jul 19;6(9):2937–48. doi: 10.1534/g3.116.030858 (PMC5015950; doi:10.1534/g3.116.030858)
Supplement: Supplemental Material [file supp_g3.116.030858_TableS5.xlsx]

## Sheet: Sheet1
N°	Code genotype	Collection	Accession number	Collecting zone
1	Geisha	CATIE	T2722	Bench Maji
2	Eth-77	AWADA	93/84	Illubabor
3	Eth-78	AWADA	74140	Illubabor
4	Eth-79	AWADA	74158	Illubabor
5	Eth-83	AWADA	74144A	Illubabor
6	Eth-93	AWADA	74149	Illubabor
7	Eth-75	AWADA	74304	Jimma
8	Eth-82	AWADA	75227	Jimma
9	Eth-90	AWADA	7530	Jimma
10	E536	CATIE	T4905-A1	Keffa
11	ET41	ORSTOM (IRD)	AR41-5	Keffa
12	ET46	ORSTOM (IRD)	AR46-5	Keffa
13	ET5	ORSTOM (IRD)	AR5	Keffa
14	ET52	ORSTOM (IRD)	AR52	Keffa
15	ET59	ORSTOM (IRD)	AR59	Keffa
16	Eth-52	AWADA	744	Keffa
17	Eth-76	AWADA	F-59	Keffa
18	Eth-92	AWADA	7440	Keffa
19	ET24	ORSTOM (IRD)	AR24	Sheka
20	ET30	ORSTOM (IRD)	AR30	Sheka
21	E18	CATIE	T4474-A1	Gedeo
22	Eth-1	AWADA	9725	Gedeo
23	Eth-101	AWADA	9650	Gedeo
24	Eth-103	AWADA	9717	Gedeo
25	Eth-104	AWADA	9639	Gedeo
26	Eth-12	AWADA	979	Gedeo
27	Eth-14	AWADA	963	Gedeo
28	Eth-15	AWADA	9720	Gedeo
29	Eth-16	AWADA	9728	Gedeo
30	Eth-17	AWADA	9623	Gedeo
31	Eth-18	AWADA	9752	Gedeo
32	Eth-20	AWADA	85200	Gedeo
33	Eth-22	AWADA	974	Gedeo
34	Eth-23	AWADA	9722	Gedeo
35	Eth-25	AWADA	9610	Gedeo
36	Eth-26	AWADA	965	Gedeo
37	Eth-27	AWADA	3170	Gedeo
38	Eth-29	AWADA	85296B	Gedeo
39	Eth-30	AWADA	85195	Gedeo
40	Eth-31	AWADA	1577	Gedeo
41	Eth-35	AWADA	3083	Gedeo
42	Eth-36	AWADA	783	Gedeo
43	Eth-37	AWADA	483	Gedeo
44	Eth-39	AWADA	2377	Gedeo
45	Eth-4	AWADA	9750	Gedeo
46	Eth-40	AWADA	2177	Gedeo
47	Eth-41	AWADA	1977	Gedeo
48	Eth-42	AWADA	39772	Gedeo
49	Eth-5	AWADA	9663	Gedeo
50	Eth-58	AWADA	85170	Gedeo
51	Eth-59	AWADA	85189	Gedeo
52	Eth-60	AWADA	85197	Gedeo
53	Eth-72	AWADA	85188	Gedeo
54	Eth-8	AWADA	9656	Gedeo
55	Eth-80	AWADA	9742	Gedeo
56	Eth-84	AWADA	9648	Gedeo
57	Eth-85	AWADA	9741	Gedeo
58	Eth-86	AWADA	85181	Gedeo
59	Eth-88	AWADA	9721	Gedeo
60	Eth-9	AWADA	9732	Gedeo
61	Eth-94	AWADA	9643	Gedeo
62	Eth-95	AWADA	9755	Gedeo
63	Eth-98	AWADA	971	Gedeo
64	Tafari Kela	CATIE	T2748	Sidama
65	Dilla Alge	CATIE	T2742	Sidama
66	E238	CATIE	T4759-A6	Sidama
67	Eth-10	AWADA	85263	Sidama
68	Eth-11	AWADA	2081	Sidama
69	Eth-38	AWADA	4777	Sidama
70	Eth-62	AWADA	3470	Sidama
71	Eth-7	AWADA	85296A	Sidama
72	Eth-70	AWADA	3870	Sidama
73	Eth-87	AWADA	85296C	Sidama
74	Eth-33	AWADA	H37098	E. Harerge
75	Eth-34	AWADA	H289/98	E. Harerge
76	Eth-56	AWADA	H36798	E. Harerge
77	Eth-57	AWADA	H31798	E. Harerge
78	Eth-67	AWADA	H37798	E. Harerge
79	E12	CATIE	T4950-A7	E. Harerge
80	Eth-32	AWADA	H92898	W. Harerge
81	Eth-45	AWADA	H99298	W. Harerge
82	Eth-46	AWADA	H90098	W. Harerge
83	Eth-47	AWADA	H85698	W. Harerge
84	Eth-48	AWADA	H98598	W. Harerge
85	Eth-49	AWADA	H92298	W. Harerge
86	Eth-50	AWADA	H92998	W. Harerge
87	Eth-54	AWADA	H79398	W. Harerge
88	Eth-55	AWADA	H88698	W. Harerge
89	Eth-64	AWADA	H95098	W. Harerge
90	Eth-65	AWADA	H97998	W. Harerge
91	Eth-66	AWADA	H99398	W. Harerge
92	Eth-68	AWADA	H91898	W. Harerge
93	Caturra (bourbon type)	ORSTOM (IRD)		Old cultivated variety
94	K7	ORSTOM (IRD)		Old cultivated variety
95	Rume Sudan	ORSTOM (IRD)		Cultivar (Sudan)
96	Pluma Hidalgo (typica type)	ORSTOM (IRD)		Old cultivated variety
